# Supplementary material for: ﻿Microcaddisflies (Trichoptera, Hydroptilidae) of the Baja California peninsula, Mexico: checklist and description of two new species
Source: Zookeys. 2025 Dec 10;1263:379–88. doi: 10.3897/zookeys.1263.148086 (PMC12712622; doi:10.3897/zookeys.1263.148086)
Supplement: XML Treatment for Neotrichia baja [file zookeys.1263.148086-treatment1.xml]

<!DOCTYPE tp:taxon-treatment
  PUBLIC "-//TaxonX//DTD Taxonomic Treatment Publishing DTD v0 20100105//EN" "tax-treatment-NSO.dtd">
<tp:taxon-treatment xmlns:tp="http://www.plazi.org/taxpub"><tp:treatment-meta><kwd-group><label>Taxon classification</label><kwd>
                <named-content content-type="kingdom">Animalia</named-content>
              </kwd><kwd>
                <named-content content-type="order">Trichoptera</named-content>
              </kwd><kwd>
                <named-content content-type="family">Hydroptilidae</named-content>
              </kwd></kwd-group><mixed-citation publication-type="journal"><person-group><name><surname>Ramírez-Carmona</surname><given-names>Mauricio</given-names></name><name><surname>Barba-Alvarez</surname><given-names>Rafael</given-names></name><name><surname>Contreras-Ramos</surname><given-names>Atilano</given-names></name><name><surname>Thomson</surname><given-names>Robin E.</given-names></name></person-group><article-title>﻿Microcaddisflies (<tp:taxon-name><tp:taxon-name-part taxon-name-part-type="order">Trichoptera</tp:taxon-name-part></tp:taxon-name>, <tp:taxon-name><tp:taxon-name-part taxon-name-part-type="family">Hydroptilidae</tp:taxon-name-part></tp:taxon-name>) of the Baja California peninsula, Mexico: checklist and description of two new species</article-title><source>Zookeys</source><day>10</day><month>12</month><year>2025</year><volume>1263</volume><fpage>379</fpage><lpage>388</lpage><pub-id pub-id-type="doi">10.3897/zookeys.1263.148086</pub-id></mixed-citation></tp:treatment-meta><tp:nomenclature><label>﻿</label><tp:taxon-name><object-id xmlns:xlink="http://www.w3.org/1999/xlink" content-type="arpha" xlink:type="simple">9DBE04B6-C61E-5F33-8494-0DB6152EECF2</object-id>
              <tp:taxon-name-part taxon-name-part-type="genus" reg="Neotrichia">Neotrichia</tp:taxon-name-part>
              <tp:taxon-name-part taxon-name-part-type="species" reg="baja">baja</tp:taxon-name-part>
              <object-id xmlns:xlink="http://www.w3.org/1999/xlink" content-type="zoobank" xlink:type="simple">https://zoobank.org/8371249D-55A8-47FA-8E8D-F7448FE02107</object-id>
            </tp:taxon-name><tp:taxon-authority>Ramírez-Carmona &amp; Thomson</tp:taxon-authority><tp:taxon-status xmlns:xlink="http://www.w3.org/1999/xlink" xlink:type="simple">sp. nov.</tp:taxon-status><xref ref-type="fig" rid="F2">Fig. 2</xref></tp:nomenclature><tp:treatment-sec sec-type="diagnosis" id="SECID0ETFAE"><title>Diagnosis.</title><p>This species is placed in the <italic><tp:taxon-name><tp:taxon-name-part taxon-name-part-type="genus" reg="Neotrichia"/><tp:taxon-name-part taxon-name-part-type="species" reg="canixa">canixa</tp:taxon-name-part></tp:taxon-name></italic> group based on the sclerotized horns of segment X, forked bracteoles, and bifid inferior appendages outlined in <xref ref-type="bibr" rid="B14">Keth et al. (2015)</xref>. This species is most similar to <italic><tp:taxon-name><tp:taxon-name-part taxon-name-part-type="genus" reg="Neotrichia">Neotrichia</tp:taxon-name-part> <tp:taxon-name-part taxon-name-part-type="species" reg="canixa">canixa</tp:taxon-name-part></tp:taxon-name></italic> (Mosely, 1937). The phallus is very similar, bearing a long paramere, and ending in two sclerotized hooks (Fig. <xref ref-type="fig" rid="F2">2D, E</xref>). However, the anterolateral margin of segment IX is convex (Fig. <xref ref-type="fig" rid="F2">2A</xref>), while it is tapered in <italic><tp:taxon-name><tp:taxon-name-part taxon-name-part-type="genus" reg="Neotrichia">N.</tp:taxon-name-part> <tp:taxon-name-part taxon-name-part-type="species" reg="canixa">canixa</tp:taxon-name-part></tp:taxon-name></italic>; the apicolateral projection is serrate and digitate (Fig. <xref ref-type="fig" rid="F2">2A, B</xref>), while it is setose in <italic><tp:taxon-name><tp:taxon-name-part taxon-name-part-type="genus" reg="Neotrichia">N.</tp:taxon-name-part> <tp:taxon-name-part taxon-name-part-type="species" reg="canixa">canixa</tp:taxon-name-part></tp:taxon-name></italic>; and the bracteole is sparsely setose, with only long apical seta in <italic><tp:taxon-name><tp:taxon-name-part taxon-name-part-type="genus" reg="Neotrichia">N.</tp:taxon-name-part> <tp:taxon-name-part taxon-name-part-type="species" reg="canixa">canixa</tp:taxon-name-part></tp:taxon-name></italic>. Also, the horns in segment X are wider and thicker than those of <italic><tp:taxon-name><tp:taxon-name-part taxon-name-part-type="genus" reg="Neotrichia">N.</tp:taxon-name-part> <tp:taxon-name-part taxon-name-part-type="species" reg="canixa">canixa</tp:taxon-name-part></tp:taxon-name></italic> (Fig. <xref ref-type="fig" rid="F2">2B</xref>).</p><fig id="F2" position="float" orientation="portrait"><object-id xmlns:xlink="http://www.w3.org/1999/xlink" content-type="doi" xlink:type="simple">10.3897/zookeys.1263.148086.figure2</object-id><object-id xmlns:xlink="http://www.w3.org/1999/xlink" content-type="arpha" xlink:type="simple">1BC149B9-0B0D-5952-8B62-6762A225421E</object-id><label>Figure 2.</label><caption><p><italic><tp:taxon-name><tp:taxon-name-part taxon-name-part-type="genus" reg="Neotrichia">Neotrichia</tp:taxon-name-part> <tp:taxon-name-part taxon-name-part-type="species" reg="baja">baja</tp:taxon-name-part></tp:taxon-name></italic> sp. nov., male genitalia: <bold>A.</bold> Segments VIII–X, lateral (base of phallus cross-hatched); <bold>B.</bold> Segments IX–X, dorsal; <bold>C.</bold> Segment IX, ventral; <bold>D.</bold> Phallus, lateral; <bold>E.</bold> Phallus, dorsal.</p></caption><graphic xmlns:xlink="http://www.w3.org/1999/xlink" xlink:href="zookeys-1263-379_article-148086__-g002.jpg" position="float" orientation="portrait" xlink:type="simple" id="oo_1488066.jpg"><uri content-type="original_file" xlink:type="simple">https://binary.pensoft.net/fig/1488066</uri></graphic></fig></tp:treatment-sec><tp:treatment-sec sec-type="description" id="SECID0EQJAE"><title>Description.</title><p><bold><italic>Male</italic>.</bold> Forewing length 1.7–2.1 mm (<italic>N</italic> = 4). Head unmodified, with 3 ocelli; antennae unmodified. Tibial spur formula 0,2,3. Sternum VII and VIII unmodified, annular. <bold><italic>Genitalia</italic>.</bold> Segment IX anterior margin convex, in lateral view, with prominent lateral seta, segment fused dorsally with tergum X; apicolateral projection digitate, serrate; bifid bracteole with upper and lower arms slender and digitate, upper arm sparsely setose with prominent apical seta in ventral view, lower arm sparsely setose with prominent apical seta (Fig. <xref ref-type="fig" rid="F2">2A</xref>). Tergum X extended posteriorly, in dorsal view approximately pentagonal with apical emargination; robust sclerotized horns curving mesally (Fig. <xref ref-type="fig" rid="F2">2B</xref>). Subgenital plate with hooked apex, dorsally with pair of preapical setae, in lateral view basally membranous (Fig. <xref ref-type="fig" rid="F2">2A, B</xref>). Inferior appendage bifid, upper arm setose, lower arm with single apical seta (Fig. <xref ref-type="fig" rid="F2">2C</xref>). Phallus tubular with medial constriction, elongate paramere arising from constriction and extending to apex; apex with pair of slightly sclerotized hooks (Fig. <xref ref-type="fig" rid="F2">2D, E</xref>).</p></tp:treatment-sec><tp:treatment-sec sec-type="material" id="SECID0EVKAE"><title>Material examined.</title><p><bold><italic>Holotype</italic></bold>: Mexico • ♂; Baja California Sur: Mulegé, San José de Magdalena River; <named-content xmlns:xlink="http://www.w3.org/1999/xlink" content-type="dwc:verbatimCoordinates" xlink:type="simple"><named-content content-type="geo-json" specific-use="{&#34;type&#34;:&#34;Point&#34;,&#34;coordinates&#34;:[-112.233667,27.061950]}" id="NCID0EDLAE" xlink:type="simple">27°03.717'N, 112°14.020'W</named-content></named-content>; el. 211 m; 06.vii.2022; A. Contreras, A. Gómez, Y. Marquez, A. Ramírez &amp; M. Ramírez leg.; UV light (in alcohol) (UMSP000281124). <bold><italic>Paratypes</italic></bold>: Mexico • 2 ♂; Baja California Sur, Los Cabos, Sierra de la Laguna, Rancho Ecológico Sol de Mayo; La Zorra Canyon waterfall; <named-content xmlns:xlink="http://www.w3.org/1999/xlink" content-type="dwc:verbatimCoordinates" xlink:type="simple"><named-content content-type="geo-json" specific-use="{&#34;type&#34;:&#34;Point&#34;,&#34;coordinates&#34;:[-109.793200,23.497150]}" id="NCID0EOLAE" xlink:type="simple">23°29.829'N, 109°47.592'W</named-content></named-content>; el. 232 m; 14.viii.2021; R. Barba, A. Contreras, M. Luna, Y. Marquez &amp; M. Ramírez leg.; UV light (in alcohol) (<named-content xmlns:xlink="http://www.w3.org/1999/xlink" content-type="dwc:institutional_code" xlink:title="Colección Nacional de Insectos, Instituto de Biología, Universidad Nacional Autónoma de México" xlink:href="http://grbio.org/institution/coleccion-nacional-de-insectos-universidad-nacional-autonoma-de-mexico" xlink:type="simple">CNIN</named-content>) • 1 ♂ Baja California Sur, Los Cabos, Sierra de la Laguna, Rancho Ecológico Sol de Mayo; La Zorra Canyon waterfall; <named-content xmlns:xlink="http://www.w3.org/1999/xlink" content-type="dwc:verbatimCoordinates" xlink:type="simple"><named-content content-type="geo-json" specific-use="{&#34;type&#34;:&#34;Point&#34;,&#34;coordinates&#34;:[-109.793200,23.498167]}" id="NCID0E1LAE" xlink:type="simple">23°29.890'N, 109°47.592'W</named-content></named-content>; el. 232 m; 11.vii.2022; A. Contreras, A. Gómez, Y. Marquez, A. Ramírez &amp; M. Ramírez leg.; UV light (in alcohol) (<named-content xmlns:xlink="http://www.w3.org/1999/xlink" content-type="dwc:institutional_code" xlink:title="University of Minnesota Insect Collection" xlink:href="http://grbio.org/institution/university-minnesota-insect-collection" xlink:type="simple">UMSP</named-content>).</p></tp:treatment-sec><tp:treatment-sec sec-type="etymology" id="SECID0EDMAE"><title>Etymology.</title><p>Named for the Baja California peninsula, where the specimens were collected.</p></tp:treatment-sec><ref-list><ref id="B14"><mixed-citation xmlns:xlink="http://www.w3.org/1999/xlink" xlink:type="simple"><person-group><name name-style="western"><surname>Keth</surname><given-names>AC</given-names></name><name name-style="western"><surname>Harris</surname><given-names>SC</given-names></name><name name-style="western"><surname>Armitage</surname><given-names>BJ</given-names></name></person-group> (<year>2015</year>) <source>The genus <italic><tp:taxon-name><tp:taxon-name-part taxon-name-part-type="genus">Neotrichia</tp:taxon-name-part></tp:taxon-name></italic> Morton (<tp:taxon-name><tp:taxon-name-part taxon-name-part-type="order">Trichoptera</tp:taxon-name-part></tp:taxon-name>: <tp:taxon-name><tp:taxon-name-part taxon-name-part-type="family">Hydroptilidae</tp:taxon-name-part></tp:taxon-name>) in North America, Mexico, and the Caribbean Islands.</source><publisher-name>The Caddis Press</publisher-name>, <publisher-loc>Columbus, Ohio</publisher-loc>, <size units="page">147 pp</size>.</mixed-citation></ref></ref-list></tp:taxon-treatment>
