# Supplementary material for: ﻿Microcaddisflies (Trichoptera, Hydroptilidae) of the Baja California peninsula, Mexico: checklist and description of two new species
Source: Zookeys. 2025 Dec 10;1263:379–88. doi: 10.3897/zookeys.1263.148086 (PMC12712622; doi:10.3897/zookeys.1263.148086)
Supplement: XML Treatment for Ochrotrichia rivasi [file zookeys.1263.148086-treatment2.xml]

<!DOCTYPE tp:taxon-treatment
  PUBLIC "-//TaxonX//DTD Taxonomic Treatment Publishing DTD v0 20100105//EN" "tax-treatment-NSO.dtd">
<tp:taxon-treatment xmlns:tp="http://www.plazi.org/taxpub"><tp:treatment-meta><kwd-group><label>Taxon classification</label><kwd>
                <named-content content-type="kingdom">Animalia</named-content>
              </kwd><kwd>
                <named-content content-type="order">Trichoptera</named-content>
              </kwd><kwd>
                <named-content content-type="family">Hydroptilidae</named-content>
              </kwd></kwd-group><mixed-citation publication-type="journal"><person-group><name><surname>Ramírez-Carmona</surname><given-names>Mauricio</given-names></name><name><surname>Barba-Alvarez</surname><given-names>Rafael</given-names></name><name><surname>Contreras-Ramos</surname><given-names>Atilano</given-names></name><name><surname>Thomson</surname><given-names>Robin E.</given-names></name></person-group><article-title>﻿Microcaddisflies (<tp:taxon-name><tp:taxon-name-part taxon-name-part-type="order">Trichoptera</tp:taxon-name-part></tp:taxon-name>, <tp:taxon-name><tp:taxon-name-part taxon-name-part-type="family">Hydroptilidae</tp:taxon-name-part></tp:taxon-name>) of the Baja California peninsula, Mexico: checklist and description of two new species</article-title><source>Zookeys</source><day>10</day><month>12</month><year>2025</year><volume>1263</volume><fpage>379</fpage><lpage>388</lpage><pub-id pub-id-type="doi">10.3897/zookeys.1263.148086</pub-id></mixed-citation></tp:treatment-meta><tp:nomenclature><label>﻿</label><tp:taxon-name><object-id xmlns:xlink="http://www.w3.org/1999/xlink" content-type="arpha" xlink:type="simple">F70C9448-C6DB-5A33-AE1A-A461ECA5E73E</object-id>
              <tp:taxon-name-part taxon-name-part-type="genus" reg="Ochrotrichia">Ochrotrichia</tp:taxon-name-part>
              <tp:taxon-name-part taxon-name-part-type="species" reg="rivasi">rivasi</tp:taxon-name-part>
              <object-id xmlns:xlink="http://www.w3.org/1999/xlink" content-type="zoobank" xlink:type="simple">https://zoobank.org/82962E9C-6EB4-42D2-9317-696FAE013671</object-id>
            </tp:taxon-name><tp:taxon-authority>Ramírez-Carmona &amp; Thomson</tp:taxon-authority><tp:taxon-status xmlns:xlink="http://www.w3.org/1999/xlink" xlink:type="simple">sp. nov.</tp:taxon-status><xref ref-type="fig" rid="F3">Fig. 3</xref></tp:nomenclature><tp:treatment-sec sec-type="diagnosis" id="SECID0EWNAE"><title>Diagnosis.</title><p>This species is most similar to <italic><tp:taxon-name><tp:taxon-name-part taxon-name-part-type="genus" reg="Ochrotrichia">Ochrotrichia</tp:taxon-name-part> <tp:taxon-name-part taxon-name-part-type="species" reg="aldama">aldama</tp:taxon-name-part></tp:taxon-name></italic> (Mosely, 1937). Both have a divided long tenth tergum and an inferior appendage bearing a peg-like setae at the apex. However, the 2<sup>nd</sup> process of the tenth tergum of <italic><tp:taxon-name><tp:taxon-name-part taxon-name-part-type="genus" reg="Ochrotrichia">O.</tp:taxon-name-part> <tp:taxon-name-part taxon-name-part-type="species" reg="rivasi">rivasi</tp:taxon-name-part></tp:taxon-name></italic> is not as long and shaped as the 1<sup>st</sup> process (Fig. <xref ref-type="fig" rid="F3">3B</xref>); also, peg-like setae are distributed on the apex and along the inferior appendage (Fig. <xref ref-type="fig" rid="F3">3A, B</xref>), while <italic><tp:taxon-name><tp:taxon-name-part taxon-name-part-type="genus" reg="Ochrotrichia">O.</tp:taxon-name-part> <tp:taxon-name-part taxon-name-part-type="species" reg="aldama">aldama</tp:taxon-name-part></tp:taxon-name></italic> only bears peg-like setae at the apex.</p><fig id="F3" position="float" orientation="portrait"><object-id xmlns:xlink="http://www.w3.org/1999/xlink" content-type="doi" xlink:type="simple">10.3897/zookeys.1263.148086.figure3</object-id><object-id xmlns:xlink="http://www.w3.org/1999/xlink" content-type="arpha" xlink:type="simple">9074F97E-B013-541C-97DB-BA065631F232</object-id><label>Figure 3.</label><caption><p><italic><tp:taxon-name><tp:taxon-name-part taxon-name-part-type="genus" reg="Ochrotrichia">Ochrotrichia</tp:taxon-name-part> <tp:taxon-name-part taxon-name-part-type="species" reg="rivasi">rivasi</tp:taxon-name-part></tp:taxon-name></italic> sp. nov., male genitalia: <bold>A.</bold> Segments VII–X, lateral (base of phallus cross-hatched); <bold>B.</bold> Segments IX–X, dorsal; <bold>C.</bold> Segment IX, ventral; <bold>D.</bold> Phallus, lateral.</p></caption><graphic xmlns:xlink="http://www.w3.org/1999/xlink" xlink:href="zookeys-1263-379_article-148086__-g003.jpg" position="float" orientation="portrait" xlink:type="simple" id="oo_1488067.jpg"><uri content-type="original_file" xlink:type="simple">https://binary.pensoft.net/fig/1488067</uri></graphic></fig></tp:treatment-sec><tp:treatment-sec sec-type="description" id="SECID0EJQAE"><title>Description.</title><p><bold><italic>Male</italic>.</bold> Forewing length 3.0 mm (<italic>N</italic> = 3). Head unmodified, with 3 ocelli; antennae unmodified. Tibial spur formula 0,3,4. Sternum VII and VIII unmodified, annular. <bold><italic>Genitalia</italic>.</bold> Abdomen sternum VII with very short, tapered mesoventral process (Fig. <xref ref-type="fig" rid="F3">3A</xref>). Segment IX anterolateral margin convex (Fig. <xref ref-type="fig" rid="F3">3A</xref>), in dorsal view posterior margin fused with tergum X (Fig. <xref ref-type="fig" rid="F3">3B</xref>). Tergum X membranous basally, asymmetrical with two processes (Fig. <xref ref-type="fig" rid="F3">3A</xref>); 1<sup>st</sup> process elongate, with hooked projection near midlength, apex pointed and sclerotized; 2<sup>nd</sup> process ¾ the length of 1<sup>st</sup> process, margin irregular, with membranous pocket in lateral view (Fig. <xref ref-type="fig" rid="F3">3A, B</xref>). Inferior appendage setose, length 3 times greater than width, with slight upward curve, apex rounded; inner surface bearing stout spines; inner surface of right appendage with hook-like basal process (Fig. <xref ref-type="fig" rid="F3">3A, B, C</xref>). Phallus simple, elongate, threadlike (Fig. <xref ref-type="fig" rid="F3">3D</xref>).</p><p><bold>Material examined. <italic>Holotype</italic></bold>: Mexico • ♂; Baja California: Ensenada, Rancho Mike´s Sky; San Rafael River waterfall; <named-content xmlns:xlink="http://www.w3.org/1999/xlink" content-type="dwc:verbatimCoordinates" xlink:type="simple"><named-content content-type="geo-json" specific-use="{&#34;type&#34;:&#34;Point&#34;,&#34;coordinates&#34;:[-115.623933,31.094150]}" id="NCID0EFSAE" xlink:type="simple">31°05.649'N, 115°37.436'W</named-content></named-content>; el. 1232 m; 02.vii.2022; A. Contreras, A. Gómez, Y. Marquez, A. Ramírez &amp; M. Ramírez leg.; UV, White lights (in alcohol) (UMSP000281127). <bold><italic>Paratypes</italic></bold>: Mexico • 2 ♂; Same data as holotype (in alcohol) (<named-content xmlns:xlink="http://www.w3.org/1999/xlink" content-type="dwc:institutional_code" xlink:title="Colección Nacional de Insectos, Instituto de Biología, Universidad Nacional Autónoma de México" xlink:href="http://grbio.org/institution/coleccion-nacional-de-insectos-universidad-nacional-autonoma-de-mexico" xlink:type="simple">CNIN</named-content>).</p><p><bold>Etymology</bold>. Named in honor of Dr Gerardo Rivas, an aquatic acarologist at Facultad de Ciencias of Universidad Nacional Autónoma de México, a friend and former advisor of the first author.</p></tp:treatment-sec></tp:taxon-treatment>
