# Supplementary material for: ﻿Microcaddisflies (Trichoptera, Hydroptilidae) of the Baja California peninsula, Mexico: checklist and description of two new species
Source: Zookeys. 2025 Dec 10;1263:379–88. doi: 10.3897/zookeys.1263.148086 (PMC12712622; doi:10.3897/zookeys.1263.148086)
Supplement: XML Treatment for Ochrotrichia lucia [file zookeys.1263.148086-treatment6.xml]

<!DOCTYPE tp:taxon-treatment
  PUBLIC "-//TaxonX//DTD Taxonomic Treatment Publishing DTD v0 20100105//EN" "tax-treatment-NSO.dtd">
<tp:taxon-treatment xmlns:tp="http://www.plazi.org/taxpub"><tp:treatment-meta><kwd-group><label>Taxon classification</label><kwd>
                <named-content content-type="kingdom">Animalia</named-content>
              </kwd><kwd>
                <named-content content-type="order">Trichoptera</named-content>
              </kwd><kwd>
                <named-content content-type="family">Hydroptilidae</named-content>
              </kwd></kwd-group><mixed-citation publication-type="journal"><person-group><name><surname>Ramírez-Carmona</surname><given-names>Mauricio</given-names></name><name><surname>Barba-Alvarez</surname><given-names>Rafael</given-names></name><name><surname>Contreras-Ramos</surname><given-names>Atilano</given-names></name><name><surname>Thomson</surname><given-names>Robin E.</given-names></name></person-group><article-title>﻿Microcaddisflies (<tp:taxon-name><tp:taxon-name-part taxon-name-part-type="order">Trichoptera</tp:taxon-name-part></tp:taxon-name>, <tp:taxon-name><tp:taxon-name-part taxon-name-part-type="family">Hydroptilidae</tp:taxon-name-part></tp:taxon-name>) of the Baja California peninsula, Mexico: checklist and description of two new species</article-title><source>Zookeys</source><day>10</day><month>12</month><year>2025</year><volume>1263</volume><fpage>379</fpage><lpage>388</lpage><pub-id pub-id-type="doi">10.3897/zookeys.1263.148086</pub-id></mixed-citation></tp:treatment-meta><tp:nomenclature><label>﻿</label><tp:taxon-name><object-id xmlns:xlink="http://www.w3.org/1999/xlink" content-type="arpha" xlink:type="simple">90E76DBE-F3D7-5CA2-8707-2F96E498639C</object-id>
              <tp:taxon-name-part taxon-name-part-type="genus" reg="Ochrotrichia">Ochrotrichia</tp:taxon-name-part>
              <tp:taxon-name-part taxon-name-part-type="species" reg="lucia">lucia</tp:taxon-name-part>
            </tp:taxon-name><tp:taxon-authority>Denning &amp; Blickle, 1972</tp:taxon-authority></tp:nomenclature><tp:treatment-sec sec-type="material" id="SECID0EQ1AE"><title>Material examined.</title><p>Mexico • 28 ♂; Baja California, Ensenada, Rancho Mike’s Sky, trail to waterfall; <named-content xmlns:xlink="http://www.w3.org/1999/xlink" content-type="dwc:verbatimCoordinates" xlink:type="simple"><named-content content-type="geo-json" specific-use="{&#34;type&#34;:&#34;Point&#34;,&#34;coordinates&#34;:[-115.625483,31.104733]}" id="NCID0EZ1AE" xlink:type="simple">31°06.284'N, 115°37.529'W</named-content></named-content>; 1216 m.; 02.viii.2021; R. Barba, A. Contreras, M. Luna, Y. Marquez, C. Martins &amp; M. Ramírez leg.; UV light (<named-content xmlns:xlink="http://www.w3.org/1999/xlink" content-type="dwc:institutional_code" xlink:title="University of Minnesota Insect Collection" xlink:href="http://grbio.org/institution/university-minnesota-insect-collection" xlink:type="simple">UMSP</named-content>) • 144 ♂; Baja California, Ensenada, Rancho Mike’s Sky, Cascada; <named-content xmlns:xlink="http://www.w3.org/1999/xlink" content-type="dwc:verbatimCoordinates" xlink:type="simple"><named-content content-type="geo-json" specific-use="{&#34;type&#34;:&#34;Point&#34;,&#34;coordinates&#34;:[-115.623633,31.094033]}" id="NCID0EF2AE" xlink:type="simple">31°05.642'N, 115°37.418' W</named-content></named-content>; el. 1224 m.; 03.viii.2021; R. Barba, A. Contreras, M. Luna, Y. Marquez, C. Martins &amp; M. Ramírez leg.; UV light (<named-content xmlns:xlink="http://www.w3.org/1999/xlink" content-type="dwc:institutional_code" xlink:title="Colección Nacional de Insectos, Instituto de Biología, Universidad Nacional Autónoma de México" xlink:href="http://grbio.org/institution/coleccion-nacional-de-insectos-universidad-nacional-autonoma-de-mexico" xlink:type="simple">CNIN</named-content>) • 32 ♂; Baja California, Ensenada, Rancho Mike´s Sky; San Rafael River waterfall; <named-content xmlns:xlink="http://www.w3.org/1999/xlink" content-type="dwc:verbatimCoordinates" xlink:type="simple"><named-content content-type="geo-json" specific-use="{&#34;type&#34;:&#34;Point&#34;,&#34;coordinates&#34;:[-115.623933,31.094150]}" id="NCID0ER2AE" xlink:type="simple">31°05.649'N, 115°37.436'W</named-content></named-content>; el. 1232 m; 02.vii.2022; A. Contreras, A. Gómez, Y. Marquez, A. Ramírez &amp; M. Ramírez leg. UV light (<named-content xmlns:xlink="http://www.w3.org/1999/xlink" content-type="dwc:institutional_code" xlink:title="University of Minnesota Insect Collection" xlink:href="http://grbio.org/institution/university-minnesota-insect-collection" xlink:type="simple">UMSP</named-content>) • 2 ♂; Baja California Sur, Mulegé, San José de Magdalena River; <named-content xmlns:xlink="http://www.w3.org/1999/xlink" content-type="dwc:verbatimCoordinates" xlink:type="simple"><named-content content-type="geo-json" specific-use="{&#34;type&#34;:&#34;Point&#34;,&#34;coordinates&#34;:[-112.233667,27.061950]}" id="NCID0E42AE" xlink:type="simple">27°03.717'N, 112°14.020'W</named-content></named-content>; el. 211 m; 06.vii.2022; A. Contreras, A. Gómez, Y. Marquez, A. Ramírez &amp; M. Ramírez leg.; UV light (<named-content xmlns:xlink="http://www.w3.org/1999/xlink" content-type="dwc:institutional_code" xlink:title="University of Minnesota Insect Collection" xlink:href="http://grbio.org/institution/university-minnesota-insect-collection" xlink:type="simple">UMSP</named-content>).</p></tp:treatment-sec></tp:taxon-treatment>
